# Supplementary material for: Untargeted Microbial Exometabolomics and Metabolomics Analysis of Helicobacter pylori J99 and jhp0106 Mutant
Source: Metabolites. 2021 Nov 28;11(12):808. doi: 10.3390/metabo11120808 (PMC8707867; doi:10.3390/metabo11120808)
Supplement: Supplementary file 1 [file metabolites-11-00808-s001.zip]

Archive with 1 entries (1 files):
- metabolites-1462504-supplementary.pdf
